# Supplementary material for: Diversity, Species Richness, and Community Composition of Wetland Birds in the Lowlands of Western Nepal
Source: Ecol Evol. 2024 Dec 17;14(12):e70538. doi: 10.1002/ece3.70538 (PMC11650748; doi:10.1002/ece3.70538)
Supplement: Supplementary file 1 — Table S1. List of wetland birds recorded in Ghodaghodi Lake (G), Jokhar Lake (J) and Rani Lake (R) from January 2021 to December 2022 along with their respective taxonomic positions. Table S2. Paired t‐test for each lake for summer and winter seasons. Table S3. Indicator species analysis for season and sites. Table S4. Permutation test for CCA with 9999 iterations to assess the significance of the ordination. [file ECE3-14-e70538-s001.zip]

Archive with 2 entries (2 files):
- Pant et al 2024-Supplementary Tables.docx
- sm_0001-TableS1-4.docx
